# Supplementary material for: Nanocall: an open source basecaller for Oxford Nanopore sequencing data
Source: Bioinformatics. 2016 Sep 10;33(1):49–55. doi: 10.1093/bioinformatics/btw569 (PMC5408768; doi:10.1093/bioinformatics/btw569)
Supplement: Supplementary Data [file btw569_supp.zip]

Archive with 2 entries (2 files):
- btw569_Supp1.pdf
- btw569_Supp2.pdf
